# Supplementary material for: The Rootstock Regulates Microbiome Diversity in Root and Rhizosphere Compartments of Vitis vinifera Cultivar Lambrusco
Source: Front Microbiol. 2018 Sep 26;9:2240. doi: 10.3389/fmicb.2018.02240 (PMC6169447; doi:10.3389/fmicb.2018.02240)
Supplement: TABLE S2 — OTUs characterizing the root, the rhizosphere or both compartments for V. vinifera cultivar Lambrusco grafted onto the rootstock 5BB or 1103P. Ro, root; Rh, rhizosphere; RR, root/rhizosphere. [file Table_2.XLSX]

## Sheet: Supplementary Table2
OTUs characterizing rhizosphere microhabitat in 5BB plants
Rh_OTUs	OTU ID	PHYLUM	CLASS	ORDER	FAMILY	GENUS	SPECIES
1	denovo91964	Proteobacteria	Gammaproteobacteria	Pseudomonadales	Pseudomonadaceae	Pseudomonas
2	denovo99748	Proteobacteria	Gammaproteobacteria	Pseudomonadales	Pseudomonadaceae	Pseudomonas
3	denovo1713	Proteobacteria	Gammaproteobacteria	Pseudomonadales	Pseudomonadaceae	Pseudomonas
4	denovo27032	Actinobacteria	Actinobacteria	Actinomycetales	Micrococcaceae
5	denovo14402	Proteobacteria	Gammaproteobacteria	Pseudomonadales	Pseudomonadaceae	Pseudomonas
6	denovo80237	Proteobacteria	Gammaproteobacteria	Pseudomonadales	Pseudomonadaceae	Pseudomonas
7	denovo3642	Actinobacteria	Actinobacteria	Actinomycetales	Nocardiaceae	Rhodococcus
8	denovo70709	Actinobacteria	Actinobacteria	Actinomycetales	Nocardiaceae	Rhodococcus
9	denovo81300	Actinobacteria	Actinobacteria	Actinomycetales	Nocardiaceae	Rhodococcus	fascians
OTUs characterizing root microhabitat in 5BB plants
Ro_OTUs	OTU ID	PHYLUM	CLASS	ORDER	FAMILY	GENUS	SPECIES
1	denovo103221	Bacteroidetes	Cytophagia	Cytophagales	Cytophagaceae
2	denovo37044	Proteobacteria	Alphaproteobacteria	Rhizobiales	Rhizobiaceae	Agrobacterium
3	denovo100843	Actinobacteria	Actinobacteria	Actinomycetales	Micromonosporaceae
4	denovo100129	Proteobacteria	Alphaproteobacteria	Rhizobiales	Hyphomicrobiaceae
5	denovo85574	Proteobacteria	Alphaproteobacteria	Rickettsiales	mitochondria
6	denovo82162	Proteobacteria	Gammaproteobacteria	Xanthomonadales	Sinobacteraceae	Steroidobacter
7	denovo15288	Bacteroidetes	Cytophagia	Cytophagales	Cytophagaceae
8	denovo76766	Proteobacteria	Deltaproteobacteria	Myxococcales
9	denovo36792	Bacteroidetes	[Saprospirae]	[Saprospirales]	Chitinophagaceae	Niastella
10	denovo35413	Bacteroidetes	[Saprospirae]	[Saprospirales]	Chitinophagaceae	Niastella
11	denovo26837	Verrucomicrobia	[Spartobacteria]	[Chthoniobacterales]	[Chthoniobacteraceae]	Xiphinematobacter
12	denovo45511	Proteobacteria	Alphaproteobacteria	Rhizobiales	Hyphomicrobiaceae	Devosia
13	denovo8185	Actinobacteria	Actinobacteria	Actinomycetales	Streptomycetaceae	Streptomyces
14	denovo63814	Proteobacteria	Gammaproteobacteria	Xanthomonadales	Sinobacteraceae	Steroidobacter
15	denovo1540	Proteobacteria	Alphaproteobacteria	Rhizobiales	Bradyrhizobiaceae	Bradyrhizobium	elkanii
16	denovo75404	Proteobacteria	Alphaproteobacteria	Sphingomonadales	Sphingomonadaceae	Novosphingobium
17	denovo63769	Proteobacteria	Alphaproteobacteria	Rhizobiales	Rhizobiaceae
18	denovo16946	Planctomycetes	Planctomycetia	Pirellulales	Pirellulaceae
19	denovo80245	Proteobacteria	Alphaproteobacteria	Rhizobiales	Hyphomicrobiaceae	Rhodoplanes
20	denovo23801	Proteobacteria	Gammaproteobacteria	Xanthomonadales	Sinobacteraceae	Steroidobacter
21	denovo54041	Proteobacteria	Alphaproteobacteria	Caulobacterales	Caulobacteraceae	Brevundimonas
22	denovo43103	Bacteroidetes	[Saprospirae]	[Saprospirales]	Chitinophagaceae
23	denovo3810	Proteobacteria	Gammaproteobacteria	Xanthomonadales	Xanthomonadaceae	Pseudoxanthomonas	mexicana
24	denovo67219	Proteobacteria	Alphaproteobacteria	Rhizobiales
25	denovo104405	Actinobacteria	Actinobacteria	Actinomycetales	Microbacteriaceae
26	denovo97384	Proteobacteria	Alphaproteobacteria	Rhizobiales	Hyphomicrobiaceae
27	denovo61415	Proteobacteria	Alphaproteobacteria	Rhizobiales	Hyphomicrobiaceae	Devosia
28	denovo86622	Proteobacteria	Gammaproteobacteria	Xanthomonadales	Sinobacteraceae	Steroidobacter
29	denovo7412	Proteobacteria	Alphaproteobacteria	Rhizobiales	Hyphomicrobiaceae	Rhodoplanes
30	denovo45295	Proteobacteria	Alphaproteobacteria	Rhizobiales	Hyphomicrobiaceae	Devosia
31	denovo7516	Proteobacteria	Betaproteobacteria	Burkholderiales	Comamonadaceae	Hydrogenophaga	palleronii
32	denovo35273	Proteobacteria	Gammaproteobacteria	Xanthomonadales	Xanthomonadaceae	Stenotrophomonas	geniculata
33	denovo77818	Bacteroidetes	Cytophagia	Cytophagales	Cytophagaceae
34	denovo89266	Proteobacteria	Alphaproteobacteria	Rhizobiales	Hyphomicrobiaceae
35	denovo37700	Proteobacteria	Alphaproteobacteria	Rhizobiales	Hyphomicrobiaceae
36	denovo84494	Proteobacteria	Alphaproteobacteria	Rhodobacterales	Hyphomonadaceae
OTUs characterizing root and rhizosphere microhabitat in 5BB plants
RR_OTUs	OTU ID	PHYLUM	CLASS	ORDER	FAMILY	GENUS	SPECIES
1	denovo99763	Proteobacteria	Gammaproteobacteria	Enterobacteriales	Enterobacteriaceae	Erwinia
2	denovo108966	Proteobacteria	Betaproteobacteria	Burkholderiales	Comamonadaceae	Variovorax	paradoxus
3	denovo72621	Proteobacteria	Alphaproteobacteria	Rhizobiales	Phyllobacteriaceae	Phyllobacterium
4	denovo71825	Proteobacteria	Alphaproteobacteria	Rhizobiales	Rhizobiaceae	Agrobacterium
5	denovo60438	Actinobacteria	Actinobacteria	Actinomycetales	Mycobacteriaceae	Mycobacterium
OTUs characterizing rhizosphere microhabitat in 1103P plants
Rh_OTUs	OTU ID	PHYLUM	CLASS	ORDER	FAMILY	GENUS	SPECIES
1	denovo80237	Proteobacteria	Gammaproteobacteria	Pseudomonadales	Pseudomonadaceae	Pseudomonas
2	denovo99748	Proteobacteria	Gammaproteobacteria	Pseudomonadales	Pseudomonadaceae	Pseudomonas
3	denovo91964	Proteobacteria	Gammaproteobacteria	Pseudomonadales	Pseudomonadaceae	Pseudomonas
4	denovo58403	Proteobacteria	Gammaproteobacteria	Enterobacteriales	Enterobacteriaceae
5	denovo14402	Proteobacteria	Gammaproteobacteria	Pseudomonadales	Pseudomonadaceae	Pseudomonas
6	denovo47258	Proteobacteria	Gammaproteobacteria	Pseudomonadales	Pseudomonadaceae	Pseudomonas
7	denovo1713	Proteobacteria	Gammaproteobacteria	Pseudomonadales	Pseudomonadaceae	Pseudomonas
OTUs characterizing root microhabitat in 1103P plants
Ro_OTUs	OTU ID	PHYLUM	CLASS	ORDER	FAMILY	GENUS	SPECIES
1	denovo97384	Proteobacteria	Alphaproteobacteria	Rhizobiales	Hyphomicrobiaceae
2	denovo76766	Proteobacteria	Deltaproteobacteria	Myxococcales
3	denovo85574	Proteobacteria	Alphaproteobacteria	Rickettsiales	mitochondria
4	denovo100129	Proteobacteria	Alphaproteobacteria	Rhizobiales	Hyphomicrobiaceae
5	denovo37044	Proteobacteria	Alphaproteobacteria	Rhizobiales	Rhizobiaceae	Agrobacterium
6	denovo45295	Proteobacteria	Alphaproteobacteria	Rhizobiales	Hyphomicrobiaceae	Devosia
7	denovo36792	Bacteroidetes	[Saprospirae]	[Saprospirales]	Chitinophagaceae	Niastella
8	denovo8185	Actinobacteria	Actinobacteria	Actinomycetales	Streptomycetaceae	Streptomyces
9	denovo7412	Proteobacteria	Alphaproteobacteria	Rhizobiales	Hyphomicrobiaceae	Rhodoplanes
10	denovo82162	Proteobacteria	Gammaproteobacteria	Xanthomonadales	Sinobacteraceae	Steroidobacter
11	denovo86622	Proteobacteria	Gammaproteobacteria	Xanthomonadales	Sinobacteraceae	Steroidobacter
12	denovo16946	Planctomycetes	Planctomycetia	Pirellulales	Pirellulaceae
13	denovo103221	Bacteroidetes	Cytophagia	Cytophagales	Cytophagaceae
14	denovo37700	Proteobacteria	Alphaproteobacteria	Rhizobiales	Hyphomicrobiaceae
15	denovo1540	Proteobacteria	Alphaproteobacteria	Rhizobiales	Bradyrhizobiaceae	Bradyrhizobium	elkanii
16	denovo30624	Proteobacteria	Alphaproteobacteria	Rhizobiales	Hyphomicrobiaceae	Devosia
17	denovo51618	Actinobacteria	Actinobacteria	Actinomycetales	Streptomycetaceae	Streptomyces	mirabilis
18	denovo26837	Verrucomicrobia	[Spartobacteria]	[Chthoniobacterales]	[Chthoniobacteraceae]	Xiphinematobacter
19	denovo63814	Proteobacteria	Gammaproteobacteria	Xanthomonadales	Sinobacteraceae	Steroidobacter
OTUs characterizing root and rhizosphere microhabitat in 1103P plants
RR_OTUs	OTU ID	PHYLUM	CLASS	ORDER	FAMILY	GENUS	SPECIES
1	denovo63769	Proteobacteria	Alphaproteobacteria	Rhizobiales	Rhizobiaceae
2	denovo103005	Proteobacteria	Alphaproteobacteria	Rhizobiales	Rhizobiaceae
3	denovo75404	Proteobacteria	Alphaproteobacteria	Sphingomonadales	Sphingomonadaceae	Novosphingobium
